# Supplementary material for: Clinical correlation of serum zinc and chromium levels in patients with type 2 diabetes mellitus and complications in Pakistan: a retrospective study
Source: PeerJ. 2026 Jan 28;14:e20184. doi: 10.7717/peerj.20184 (PMC12860277; doi:10.7717/peerj.20184)
Supplement: Supplemental Information 1 [file peerj-14-20184-s001.xlsx]

## Sheet: Patients and control data
																														Controls							Cr	Cr
Serial No.	Sample ID	Gender	Age	Martial Status	No. of Children	Weight	Family history of type 2 diabetes	History of CVD	History of Ocular diseases	History of renal diseases	History of neurological diseases	Smoking	Height	Weight	Age of Diagnosis	Duration	Type of treatment	Complications	Systolic blood pressure	Diastolic blood pressure	HbA1C	Random Glucose	Fasting blood glucose	Diabetes associated defects	Medicines	Chromium level	Zinc level			Chromium mg/l	Zinc mg/l		Cr mg/l	Zn mg/l			0.0092	0.0964
1	BZ#01	Female	55	Married	8	72kg	Nil	Nil	Nil	Nil	Nil	No	5-6 inch	72kg	49 years	6 years	Insulin dependent	Nil	210	110	14.4	495	370	Nil	Tab/Getyl,Glucopaln,molybex,oxycel,maltist,syrup ulsamic	0.0092	1.8382		0.0092	0.3964	2.1564		0.0964	2.1564			0.0055	0.0836
2	BZ#02	Male	60	Married	4	62kg	Nil	Nil	Nil	NIl	Nil	Yes	5-11 inch	62kg	49 years	11 years	Glucopahge medicine	CVD	130/180	90	6.1	250	120	CVD,Angina attack,insulin resistance	tab/Getyl,csisl,mwladoxal syrup nxlvil,Liyzli	0.0055	0.5969		0.0055	0.2836	2.3296		0.0836	2.3296			0.2267	0.1993
3	483665442	Female	36	Married	5	63kg	Yes	Nil	Yes	nil	Yes	No	5-4 inch	63kg	25 years	11 years	Insulin dependent	Neuropathy	Normal	Normal	8.4	774	178	Neuropathy		0.2267	0.4847		0.2267	0.1993	1.1365		0.1993	1.1365			0.0866	0.1864
4	483664644	Male	46	Married	4	71kg	Nil	foetus	Right eye low	nil	nil	yes	5-7 inch	71kg	46 years	1 year	medicine	CVD	Normal	Normal	9.4	154	180	Retinopathy	Traximet,Dopamat,Liperex,Phenolit	0.0866	0.9505		0.0866	0.1864	3.7988	-0.4693	0.1864	3.7988			0.1161	0.1414
5	483665081	Male	64	Married	3	82kg	yes	nil	yes	yes	Neuropathy	no	5-7 inch	82kg	42-44 years	18-20 years	Insulin dependent	Neuropathy	Normal	Normal	6.6	264	272	Neuropathy	Cap Gotrerea	0.1161	0.9034		0.1161	0.1414	2.2388		0.1414	2.2388			0.0203	0.1093
6	483665425	Female	41	Married	4	67kg	yes	nil	yes	nil	yes	no	5-3 inch	67kg	39 years	2 years	medicine	Neuropathy	Normal	Normal	9.7			Neuropathy		0.0203	0.3088		0.0203	0.1093	1.2667	0.0743	0.1093	1.2667			0.0184	0.1029
7	483665039	Male	35	Married	0	63kg	yes	no	yes	no	yes	no	5-7 inch	63kg	53 years	10 years	medicine	Retinopathy	Normal	Normal	12.1			Retinopathy		0.0184	0.6093		0.0184	0.1029	1.6243		0.1029	1.6243			0.1032	0.207
8	483665086	Male	54	Married	2	80kg	yes	No	Yes	no	no	no	5-5inch	62kg	37years	15years	Insulin dependent	no	Normal	Normal	7.9	319		Nil		0.1032	2.1533		0.1032	0.207	2.1163		0.207	2.1163			0.1106	0.2579
9	483665448	Male	73	Married	3	68kg	yes	no	no	no	no	no	5-7inch	68kg	65years	8years	medicine	no	High	high	11.8	250		Nil		0.1106	0.9882		0.1106	0.2579	1.8058		0.2579	1.8058			0.0516	0.2386
10	483665088	Female	75	Married	4	61kg	no	no	no	on	no	no	5-5inh	61kg	71years	4 years	medicine	no	Normal	Normal	10.7	365		Nil		0.0516	1.0877		0.0516	0.2386	2.1026		0.2386	2.1026			0.0018	0.4093
11	483665430	Female	43	Married	3	91kg	no	no	yes	no	no	no	5-7inch	91kg	42years	1 year	medicine	Retinopathy	150	90	11.9	116		Retinopathy		0.0018	0.1005		0.0018	0.4093	1.3477		0.4093	1.3477			0.0424	0.3414
12	483665455	Female	72	Married	5	67kg	Yes	yes	yes	no	no	no	5-8inch	68kg	42years	30years	medicine	CVD	High	high	9	136		CVD		0.0424	0.6783		0.0424	0.3414	2.3941		0.3414	0.6941				0.2816
14	483664639	Female	66	Married	6	70kg	no	yes	no	no	no	no	5-7inch	70kg	52 years	14 years	medicine	CVD	high	high	10	364		CVD	Mixtard,Glucoplag	0.094	0.805		0.094	0.1964	2.3254		0.1964	2.3254			0.0258	0.1836
15	483665428	Male	60	Married	5	88kg	no	Yes	no	no	no	no	5-7inch	88kg	55years	5years	medicine	CVD	Normal	Normal	9.76		78	CVD	Irevement	0.0258	0.8354		0.0258	0.1836	2.486		0.1836	0.986			1.08	0.4157
16	483665079	Female	66	Married	7	76kg	no	no	no	no	no	no	5-5inch	76kg	75years	1year	medicine	no	Normal	Normal		128		no		1.08	1.0531		1.08	0.4157	2.1226		0.4157	0.8226			0.0774	0.2414
17	483665429	Male	70	Married	4	74kg	yes	no	no	no	no	yes	5-8inch	74kg	72years	2years	medicine	no	Normal	Normal	8.1	130	184	no		0.0774	0.4878		0.0774	0.2414	1.1536		0.2414	1.1536			0.0737	0.1607
18	483665000	Male	39	Married	5	70kg	Yes	no	no	yes	no	No	5-8inch	70kg	35years	4 years	medicine	Nephropathy	Normal	Normal		300		Nephropathy		0.0737	0.0482		0.0737	0.1607	1.1899		0.1607	1.1899			0.0313	0.1286
19	483665016	Male	60	Married	4	72kg	Yes	no	no	no	no	no	5-8inch	72kg	56years	4years	medicine	nil	Normal	Normal	7.8	260		nil		0.0313	0.9264		0.0313	0.1286	1.3044		0.1286	1.3044			0.0516	0.1671			Column1
20	483665009	Male	55	Married	5	68kg	no	no	no	no	no	no	5-8inch	68kg	52years	3years	medicine	nil	Normal	Normal				nil		0.0516	0.9756		0.0516	0.1671	1.0988		0.1671	1.0988			0.0682	0.1286
21	483664625	Male	59	Married	6	75kg	yes	no	yes	no	no	no	5-9inch	75kg	54years	5years	medicine	Retinpathy	Normal	Normal	11			Retinopathy		0.0682	0.8218		0.0682	0.1286	1.0544		0.1286	1.0544			0.0442	0.0964			Mean	1.83203
22	483664642	Female	61	Married	4	70kg	No	yes	no	yes	no	no	5-7 inch	70kg	60yrars	10 years	medicine	Nephropathy	High	high	8.2	207	116	Nehropathy		0.0442	0.8406		0.0442	0.2364	1.7332		0.0964	1.7332			0.1014	0.1444			Standard Error	0.144146
23	483665078	Female	60	Married	3	76kg	no	no	no	no	no	no	5-4inches	76kg	54 years	6 years	medicine	no	Normal	Normal	14.1	450-500		no		0.1014	0.2324		0.1014	0.1444	2.0279		0.1444	2.0279			0.0184	0.1093			Median	1.7332
24	483664889	Male	55	Married	5	94kg	no	yes	no	no	no	no	5-8inches	94kg	51years	4 years	medicine	CVD	Normal	Normal	7.1	120		CVD		0.0184	0.5182		0.0184	0.1093	2.2821		0.1093	2.2821			0.07	0.1826			Mode	#N/A
25	483665004	Female	49	Married		89kg	yes	no	no	no	no	no	5-6inches	89kg	46years	3years	medicine	no	High	high	8.5	295	150	no	Gabica	0.07	0.5056		0.07	0.1826	1.3854		0.1826	1.3854			0.2193	0.0707			Standard Deviation	0.691298
26	483664895	Male	44	Married	4	76kg	yes	no	no	no	no	no	5-8inches	76kg	41years	3years	Insulin dependent	no	Normal	Normal	13.2	540		no		0.2193	1.1557		0.2193	0.3507	1.0335		0.0707	1.0335			0.4184	0.1157			Sample Variance	0.477893
27	483665452	Female	44	Married	3	98kg	yes	no	no	no	no	no	5-7inches	98kg	37years	7years	medicine	no	Normal	Normal	7.5	176		no		0.4184	0.7474		0.4184	0.1157	2.1128		0.1157	0.8128			0.0184	0.0579			Kurtosis	3.59251
28	483665003	Male	69	Married	3	55kg	no	yes	yes	yes	no	no	5-8inches	55kg	68years	1year	medicine	Nephropathy	High	high	6.9	140	125	Nehropathy		0.0184	0.8197		0.0184	0.3579	2.5502		0.0579	2.5502			0.3207	0.045			Skewness	1.44622
29	483664637	Female	65	Married	4	60kg	yes	no	no	no	no	no	5-8inches	60kg	50years	15years	medicine	no	170	110	7.5			no		0.3207	2.2402		0.3207	0.465	1.6117		0.045	1.6117				0.0771			Range	3.0268
31	483664896	Female	50	Married	5	70kg	no	no	no	no	no	no	5-9inches	70kg	68years	1.5years	medicine	no	Normal	Normal	11			no		0.0011	0.6459		0.0011	0.34	1.6285		0.09	1.6285			0.024	0.0514			Minimum	1.0335
32	483665449	Female	68	Married	4	66	yes	nil	yes	no	no	no	4-8inches	66kg	58years	5-10years	medcine+insulin	Retinopathy	High	high	9.9	345	269	Retinopathy		0.024	0.7244		0.024	0.4314	2.0014		0.0514	2.0014			0.1935	0.045			Maximum	4.0603
33	483665073	Female	55	Married	7	52kg	no	no	no	yes	no	no	5-7inches	52kg	45years	10years	medicine	Nephropathy	High	high	12.1			Nephropathy		0.1935	2.2491		0.1935	0.465	2.0128		0.045	0.8128			0.0866	0.1187			Sum	42.1366
34	483665450	Male	80	Married	5	75kg	no	yes	Yes(Motia)	no	no	no	5-8inches	75kg	60years	20years	Insulin dependent	CVD	High	high	9.7			CVD		0.0866	1.1612		0.0866	0.5187	2.34371		0.1187	0.9371			0.3299	0.1424			Count	23
35	483665080	Male	47	Married	3	63kg	no	no	no	no	no	no	5-9inches	63kg	42years	4 years	medicine	nil	Normal	Normal	8.9			nil		0.3299	1.3326		0.3299	0.3224	2.4341		0.1424	0.6341			0.0553	0.2093			Largest(1)	4.0603
36	483665180	Female	64	Married	4	60kg	yes	yes	no	no	no	no	5-9inches	60kg	42years	22years	Insulin dependent	CVD	High	high	10.9			CVD		0.0553	2.9739		0.0553	0.2093	1.0927		0.2093	1.0927			0.0922	0.153			Smallest(1)	1.0335
37	483664952	Male	66	Married	5	99kg	yes	yes	yes	no	no	no	5-9inches	99kg	56years	10years	medicine	Retinopathy	High	high	8.7	349	296	Retinopathy,Hepatitis		0.0922	1.9476		0.0922	0.153	1.2947		0.153	1.2947				0.235			Confidence Level(95.0%)	0.29894
39	483665444	Female	70	Married	4	69kg	yes	no	yes	no	no	no	5-7inches	69kg	63years	7years	medicine	Retinopathy	High	high	7.4	298	165	Retinopathy		0.3594	0.2565		0.3594	0.1175	1.2486		0.1175	1.2486			0.2083	0.1309			Column1
40	483665454	Male	65	Married	5	73kg	yes	no	no	yes	no	no	5-6inches	73kg	60years	5years	medicine	Nephropathy	High	high	10.1	286	150	Nephropathy		0.2083	1.721		0.2083	0.1309	1.4089		0.1309	1.4089			0.0461	0.7684
41	483665456	Male	45	Married	4	78kg	no	yes	no	no	yes	no	5-4inches	78kg	40years	5years	medicine	Neuropathy	High	high	7.8	217		Neuropathy		0.0461	0.5873		0.0461	0.7684	4.0603		0.7684	4.0603			0.0258	0.3664			Mean	2.04946
42	483665436	Female	55	Married	3	58kg	no	no	no	yes	no	no	5-3inches	58kg	50years	5years	medicine	Nephropathy	Normal	Normal	9.8			Nephropathy		0.0258	0.7077		0.0258	0.3664	2.3344		0.3664	2.3344			0.0534	0.5657			Standard Error	0.188907
43	483665408	Female	70	Married	3	70kg	yes	no	no	no	no	no	5-7inches	70kg	68years	2years	medicine	nil	Normal	Normal	12.8			nil		0.0534	1.9827		0.0534	0.5657	2.0821		0.5657	2.0821			0.0498				Median	2.1163
44	483665415	Male	74	Married	5	98kg	no	Yes	no	no	no	no	5-6inches	98kg	68years	6years	Insulin dependent	CVD	Normal	Normal	11.7	492		CVD		0.0498	0.4878		0.0498								0.0184				Mode	#N/A
45	483665458	Female	62	Married	10	102kg	no	yes	no	no	no	no	5-4inches	101kg	50years	12years	medicine	CVD	120	80	12.3	549		CVD		0.0184	0.9244		0.0184								0.0534				Standard Deviation	0.681113
46	483665025	Male	62	Married	4	71kg	no	no	no	no	Hypertension	no	5-7inches	71kg	57years	5years	medicine	Hypertension	High	high	7.5		175	Hypertension/neuropathy		0.0534	0.7474		0.0534								0.0424				Sample Variance	0.463914
47	483664988	Male	78	Married	4	89kg	no	no	no	Yes	Nil	nil	5-7inches	89kg	72years	6years	medicine	Nephropathy	Normal	Normal	6.9		121	Nephropathy		0.0424	0.4072		0.0424			Average					0.0424				Kurtosis	2.95403
48	483665120	Male	69	Married	6	90kg	yes	no	Yes(blurred Vision)	no	Hypertension	nil	5-8inches	90kg	59years	10years	medicine	Retinopathy	High	high	7.5			Retinopathy		0.0424	0.3936		0.0424		Cr	Zn					0.0442				Skewness	1.17449
49	483664969	Male	56	Married	7	84kg	yes	no	no	no	Hypertension	nil	5-5inches	84kg	48years	8years	medicine	Hypertension	High	high	11	403		Hypertension/neuropathy		0.0442	0.582	Zn	0.0442		-0.013	1.2317									Range	2.6623
51	483664730	Male	77	Married	2	60kg	No	yes	yes	no	no/Hypertension	nil	5-9inches	60kg	69years	8years	medicine	CVD	140	90	9.9	303		CVD		0.0111	1.2626		0.0111		Column1		main Cr				0.0459				Minimum	1.1365
52	483664875	Female	65	Married	3	82kg	yes	yes	yes	no	no	nil	5-7inches	82kg	47years	18years	medicine	CVD	101		12.1	101		CVD		0.0459	1.7744		0.0459								0.0222				Maximum	3.7988
53	483665433	Female	42	Married	2	78kg	no	no	no	no	no	nil	5-4inches	78kg	39.5 years	2.5years	medicine	nil	130	90	9.7			nil		0.0222	1.8395		0.0222		Mean	0.19					0.019				Sum	26.643
54	483665007	Female	50	Married	4	82kg	no	yes	no	yes	no /hypertension	nil	5-5inches	82kg	44years	6years	medicine	Nephropathy	High	high	8.9	165		Nephropathy		0.019	1.6383		0.019		Standard Error	0.0217098					0.0048				Count	13
55	483664891	Female	55	Married	3	72kg	yes	no	no	no	no	nil	5-6inches	72kg	39years	16years	medicine	nil	Normal	Normal	10.9			nil		0.0048	0.8448		0.0048		Median	0.1444					0.0618				Largest(1)	3.7988
56	483664873	Female	58	Married	4	69kg	no	yes	no	no	no	nil	5-7inches	69kg	50years	8years	medicine	CVD,thyroid	150	90	8.7	314		CVD		0.0618	0.8165		0.0618		Mode	0.0964					0.0143				Smallest(1)	1.1365
57	483665420	Female	80	Married	3	75kg	no	no	yes	no	nil	nil	5-8inches	75kg	75years	5years	medicine	Retinopathy	Normal	Normal	7.4	341		Retinopathy		0.0143	1.7744		0.0143		Standard Deviation	0.14236					0.0491				Confidence Level(95.0%)	0.411592
58	483666817	Female	70	Married	6	67kg	no	no	yes	no	no/Hypertension	nil	5-7inches	67kg	55years	15years	Insulin dependent	Retinopathy	Normal	Normal	10.1	211		Retinopathy		0.0491	0.9997		0.0491		Sample Variance	0.0202665					0.0317
59	483665414	Female	47	Married	4	56kg	yes	no	no	Yes	nil	nil	5-6inches	56kg	42years	5years	medicine	Nephropathy	Normal	Normal	7.8	184		Nephropathy		0.0317	1.0008		0.0317		Kurtosis	6.19897					0.0364
60	483664870	Female	55	Married	2	71kg	no	no	yes	no	no	nil	5-6inches	71kg	48years	7years	medicine	retinopathy	Normal	Normal	9.8	174		retinopathy		0.0364	1.967		0.0364		Skewness	2.2242		Column1			0.0285
61	483665072	Female	50	Married	5	60kg	yes	no	no	no	no	nil	5-7inches	60kg	46years	4years	medicine	nil	Normal	Normal	12.8	412		nil		0.0285	1.586		0.0285		Range	0.7234					0.0202
62	483665406	Female	55	Married	5	57kg	no	no	yes	no	no	nil	5-4inches	57kg	50years	5years	medicine	retinopathy	Normal	Normal	11.7	118		Retinopathy		0.0202	1.1159		0.0202		Minimum	0.045		Mean	0.184736		0.0253
63	483665410	Male	55	Married	3	69kg	yes	no	yes	no	no	nil	4-9inches	69kg	51years	4years	medicine	retinopathy	Normal	Normal	12.3			retinopathy		0.0253	0.9579		0.0253		Maximum	0.7684		Standard Error	0.0288714		0.0681
64	483664913	Male	65	Married	3	78kg	yes	yes	yes	no	no	nil	5-4inches	78kg	59years	6years	medicine	CVD	Normal	Normal	7.5	291		CVD		0.0681	1.4907		0.0681		Sum	8.17		Median	0.1864		0.0348
65	483665385	Female	55	Married	3	78kg	yes	no	no	no	Hypertension	nil	5-5inches	78kg	54years	1years	medicine	Hypertension	Normal	Normal	6.4	410		Hypertension		0.0348	1.0332		0.0348		Count	43		Mode	#N/A		0.0333
66	483664634	Female	82	Married	4	71kg	yes	Yes	No	No	No	NIl	5-8inches	71kg	78years	4years	medicine	CVD	High	High	7.5	216		CVD		0.0333	1.1683		0.0333		Largest(1)	0.7684		Standard Deviation	0.0957556		0.0681
67	483664901	Female	55	Married	6	73kg	yes	Yes	NO	No	Yes	Nil	5-7inches	73kg	49years	6years	medicine	Nephropathy	High	high	9	216		Nephropathy		0.0681	1.2729		0.0681		Smallest(1)	0.045		Sample Variance	0.00916913		0.0412
68	483666765	Male	60	Married	4	65kg	Yes	Yes	No	NO	Hypertension	Nil	5-4inches	65kg	45years	15years	Insulin dependent	CVD	High	high	10.1	186		CVD		0.0412	0.8626		0.0412		Confidence Level(95.0%)	0.0438121		Kurtosis	1.99738		0.0428
69	483665391	Male	76	Married	6	67kg	No	Yes	No	No	No	Nil	5-5inches	67kg	48years	18years	medicine	CVD	High	high	11	247		CVD		0.0428	1.7231		0.0428					Skewness	1.26733		0.0127
70	483665380	Female	47	Married	3	76kg	No	No	Yes	No	no	Nil	4-6inches	76kg	44years	3years	medicine	Retinopathy	High	high	6.7	456		Retinopathy		0.0127	1.363		0.0127		Column1		main Zinc	Range	0.3257		0.0011
71	483665401	Male	35	Married	1	59kg	Yes	Yes	No	Yes	No	Nil	4-3inches	59kg	33years	2years	medicine	CVD	Normal	Normal	7.7	269		CVD		0.0011	1.4907		0.0011					Minimum	0.0836		0.0158
72	483665381	Female	52	Married	2	118kg	No	no	no	no	Yes	Nil	4-6inches	118kg	42years	10years	medicine	Nephropathy	Normal	Normal	11.7	278		Nephropathy		0.0158	1.3316		0.0158		Mean	1.59201		Maximum	0.4093		0.0055
73	BZ#02	Male	60	Married	4	62kg	Nil	Nil	Nil	NIl	Nil	Yes	5-11 inch	62kg	49 years	11 years	Glucopahge medicine	Retimopathy	130/180	90	6.1	250	120	CVD,Angina attack,insulin resistance	tab/Getyl,csisl,mwladoxal syrup nxlvil,Liyzli	0.0055	0.5969		0.0055		Standard Error	0.114498		Sum	2.0321		0.2267
74	483665442	Female	36	Married	5	63kg	Yes	Nil	Yes	nil	Yes	No	5-4 inch	63kg	25 years	11 years	Insulin dependent	Retinopathy	Normal	Normal	12.8	774	178	Retinopathy		0.2267	0.4847		0.2267		Median	1.3477		Count	11		0.0866
75	483664644	Male	46	Married	4	71kg	Nil	foetus	Right eye low	nil	nil	yes	5-7 inch	71kg	46 years	1 year	medicine	Retinopathy	Normal	Normal	9.4	154	180	Retinopathy	Traximet,Dopamat,Liperex,Phenolit	0.0866	0.9505		0.0866		Mode	0.8128		Largest(1)	0.4093		0.1161
76	483665081	Male	64	Married	3	82kg	yes	nil	yes	yes	Neuropathy	no	5-7 inch	82kg	42-44 years	18-20 years	Insulin dependent	Retinopathy	Normal	Normal	6.6	264	272	Neuropathy	Cap Gotrerea	0.1161	0.9034		0.1161		Standard Deviation	0.750811		Smallest(1)	0.0836		0.1161
77	483665081	Male	64	Married	3	82kg	yes	nil	yes	yes	Neuropathy	no	5-7 inch	82kg	42-44 years	18-20 years	Insulin dependent	Nephropathy	Normal	Normal	6.6	264	272	Neuropathy	Cap Gotrerea	0.1161	0.9034		0.1161		Sample Variance	0.563717		Confidence Level(95.0%)	0.0643295		0.0203
78	483665425	Female	41	Married	4	67kg	yes	nil	yes	nil	yes	no	5-3 inch	67kg	39 years	2 years	medicine	retinopathy	Normal	Normal	6.4			Retinopathy		0.0203	0.3088		0.0203		Kurtosis	2.59749					0.0184
79	483665039	Male	35	Married	0	63kg	yes	no	yes	no	yes	no	5-7 inch	63kg	53 years	10 years	medicine	Neuropathy	Normal	Normal	12.1			Neuropathy		0.0184	0.6093		0.0184		Skewness	1.40602					0.0018
80	483665430	Female	43	Married	3	91kg	no	no	yes	no	no	no	5-7inch	91kg	42years	1 year	medicine	Neuropathy	150	90	11	116		Neuropathy		0.0018	0.1005		0.0018		Range	3.4262					0.0424
81	483665455	Female	72	Married	5	67kg	Yes	yes	yes	no	no	no	5-8inch	68kg	42years	30years	medicine	Retinopathy	High	high	8.8	136		Retinopathy		0.0424	0.6783		0.0424		Minimum	0.6341					0.0442
81	483664642	Female	61	Married	4	70kg	No	yes	no	yes	no	no	5-7 inch	70kg	60yrars	10 years	medicine	CVD	High	high	8.2	207	116	CVD		0.0442	0.8406		0.0442		Maximum	4.0603					0.0184
82	483665003	Male	69	Married	3	55kg	no	yes	yes	yes	no	no	5-8inches	55kg	68years	1year	medicine	Retinopathy	High	high	6.9	140	125	Retinopathy		0.0184	0.8197		0.0184		Sum	68.4566					0.0184
83	483665003	Male	69	Married	3	55kg	no	yes	yes	yes	no	no	5-8inches	55kg	68years	1year	medicine	CVD	High	high	6.9	140	125	CVD		0.0184	0.8197		0.0184		Count	43					0.024
84	483665449	Female	68	Married	4	66	yes	nil	yes	no	no	no	4-8inches	66kg	58years	5-10years	medcine+insulin	Hypertension	High	high	9.9	345	269	Hypertension		0.024	0.7244		0.024		Largest(1)	4.0603					0.0866
85	483665450	Male	80	Married	5	75kg	no	yes	Yes(Motia)	no	no	no	5-8inches	75kg	60years	20years	Insulin dependent	Retinopathy	High	high	9.7			Retinopathy		0.0866	1.1612		0.0866		Smallest(1)	0.6341					0.0922
86	483664952	Male	66	Married	5	99kg	yes	yes	yes	no	no	no	5-9inches	99kg	56years	10years	medicine	CVD	High	high	8.7	349	296	CVD,Hepatitis		0.0922	3.9476		0.0922		Confidence Level(95.0%)	0.231065					0.0461
87	483665456	Male	45	Married	4	78kg	no	yes	no	no	yes	no	5-4inches	78kg	40years	5years	medicine	CVD	High	high	9.3	217		CVD		0.0461	0.5873		0.0461								0.0424
88	483665120	Male	69	Married	6	90kg	yes	no	Yes(blurred Vision)	no	Hypertension	nil	5-8inches	90kg	59years	10years	medicine	Hypertension	High	high	9.1			Hypertension		0.0424	0.3936		0.0424								0.0111
89	483664730	Male	77	Married	2	60kg	No	yes	yes	no	no/Hypertension	nil	5-9inches	60kg	69years	8years	medicine	Retinopathy	140	90	10.2	303		Retinopathy		0.0111	1.2626		0.0111								0.0459
90	483664875	Female	65	Married	3	82kg	yes	yes	yes	no	no	nil	5-7inches	82kg	47years	18years	medicine	Retinopathy	101		9	101		Retinopathy		0.0459	1.7744		0.0459								0.019
91	483665007	Female	50	Married	4	82kg	no	yes	no	yes	no /hypertension	nil	5-5inches	82kg	44years	6years	medicine	CVD	High	high	7.9	165		CVD		0.019	1.6383		0.019								0.019
92	483665007	Female	50	Married	4	82kg	no	yes	no	yes	no /hypertension	nil	5-5inches	82kg	44years	6years	medicine	Hypertension	High	high	8.3	165		Hypertension		0.019	1.6383		0.019								0.0681
93	483664913	Male	65	Married	3	78kg	yes	yes	yes	no	no	nil	5-4inches	78kg	59years	6years	medicine	Retinopathy	Normal	Normal	7	291		Retinopathy		0.0681	1.4907		0.0681								0.0681
94	483664901	Female	55	Married	6	73kg	yes	Yes	NO	No	Yes	Nil	5-7inches	73kg	49years	6years	medicine	CVD	High	high	7.7	216		CVD		0.0681	1.2729		0.0681								0.0412
95	483666765	Male	60	Married	4	65kg	Yes	Yes	No	NO	Hypertension	Nil	5-4inches	65kg	45years	15years	Insulin dependent	Hypertension	High	high	8.9	186		Hypertension		0.0412	0.8626		0.0412								0.0011
96	483665401	Male	35	Married	1	59kg	Yes	Yes	No	Yes	No	Nil	4-3inches	59kg	33years	2years	medicine	Nephropathy	Normal	Normal	7.9	269		Nephropathy		0.0011	1.4907		0.0011								0.0222
93	483665457	Female	50	Married	6	45kg	yes	no	no	no	no	nil	5-4inches	45kg	46years	4years	medicine	No but thyroid	100	70	8.8	320	121	Nil		0.0222	0.6065	0.6065mg/l	0.0222
94	483664634	Female	82	Married	4	71kg	yes	Yes	No	No	No	NIl	5-8inches	71kg	78years	4years	medicine	CVD	High	high	8.9	216		CVD		0.0333	1.1683
95	483664901	Female	55	Married	6	73kg	yes	Yes	NO	No	Yes	Nil	5-7inches	73kg	49years	6years	medicine	Nephropathy	High	high	10.3	216		Nephropathy		0.0681	1.2729
98	483666765	Male	60	Married	4	65kg	Yes	Yes	No	NO	Hypertension	Nil	5-4inches	65kg	45years	15years	Insulin dependent	CVD	High	high	9.1	186		CVD		0.0412	0.8626		Main controls Cr			Main controls Zn
99	483665391	Male	76	Married	6	67kg	No	Yes	No	No	No	Nil	5-5inches	67kg	48years	18years	medicine	CVD	High	high	7.3	247		CVD		0.0428	1.7231	t-Test: Two-Sample Assuming Unequal Variances				t-Test: Two-Sample Assuming Unequal Variances
100	483665380	Female	47	Married	3	76kg	No	No	Yes	No	no	Nil	4-6inches	76kg	44years	3years	medicine	Retinopathy	High	high	7.6	456		Retinopathy		0.0127	1.363
101	483665401	Male	35	Married	1	59kg	Yes	Yes	No	Yes	No	Nil	4-3inches	59kg	33years	2years	medicine	CVD	Normal	Normal	9.8	269		CVD		0.0011	1.4907		Variable 1	Variable 2			Variable 1	Variable 2
102	483665381	Female	52	Married	2	118kg	No	no	no	no	Yes	Nil	4-6inches	118kg	42years	10years	medicine	Nephropathy	Normal	Normal	11.7	278		Nephropathy		0.0158	1.3316	Mean	0.0830404	0.19		Mean	1.14602	1.59201
103	BZ#02	Male	60	Married	4	62kg	Nil	Nil	Nil	NIl	Nil	Yes	5-11 inch	62kg	49 years	11 years	Glucopahge medicine	Retimopathy	130/180	90	6.1	250	120	CVD,Angina attack,insulin resistance	tab/Getyl,csisl,mwladoxal syrup nxlvil,Liyzli	0.0055	0.5969	Variance	0.0201048	0.0202665		Variance	0.674247	0.563717
105	483665442	Female	36	Married	5	63kg	Yes	Nil	Yes	nil	Yes	No	5-4 inch	63kg	25 years	11 years	Insulin dependent	Retinopathy	Normal	Normal	12.8	774	178	Retinopathy		0.2267	0.4847	Observations	94	43		Observations	94	43
106	483664644	Male	46	Married	4	71kg	Nil	foetus	Right eye low	nil	nil	yes	5-7 inch	71kg	46 years	1 year	medicine	Retinopathy	Normal	Normal	9.4	154	180	Retinopathy	Traximet,Dopamat,Liperex,Phenolit	0.0866	0.9505	Hypothesized Mean Difference	0			Hypothesized Mean Difference	0
107	483665081	Male	64	Married	3	82kg	yes	nil	yes	yes	Neuropathy	no	5-7 inch	82kg	42-44 years	18-20 years	Insulin dependent	Retinopathy	Normal	Normal	6.6	264	272	Neuropathy	Cap Gotrerea	0.1161	0.9034	df	81			df	89
108	483665081	Male	64	Married	3	82kg	yes	nil	yes	yes	Neuropathy	no	5-7 inch	82kg	42-44 years	18-20 years	Insulin dependent	Nephropathy	Normal	Normal	6.6	264	272	Neuropathy	Cap Gotrerea	0.1161	0.9034	t Stat	-4.08614			t Stat	-3.1316
109	483665425	Female	41	Married	4	67kg	yes	nil	yes	nil	yes	no	5-3 inch	67kg	39 years	2 years	medicine	retinopathy	Normal	Normal	6.4			Retinopathy		0.0203	0.3088	P(T<=t) one-tail	5.12852e-05			P(T<=t) one-tail	0.00117643
110	483665039	Male	35	Married	0	63kg	yes	no	yes	no	yes	no	5-7 inch	63kg	53 years	10 years	medicine	Neuropathy	Normal	Normal	12.1			Neuropathy		0.0184	0.6093	t Critical one-tail	1.66388			t Critical one-tail	1.66216
111	483665430	Female	43	Married	3	91kg	no	no	yes	no	no	no	5-7inch	91kg	42years	1 year	medicine	Neuropathy	150	90	10.7	116		Neuropathy		0.0018	0.1005	P(T<=t) two-tail	0.00010257			P(T<=t) two-tail	0.00235286
112	483665455	Female	72	Married	5	67kg	Yes	yes	yes	no	no	no	5-8inch	68kg	42years	30years	medicine	Retinopathy	High	high	7.9	136		Retinopathy		0.0424	0.6783	t Critical two-tail	1.98969			t Critical two-tail	1.98698
114	483664642	Female	61	Married	4	70kg	No	yes	no	yes	no	no	5-7 inch	70kg	60yrars	10 years	medicine	CVD	High	high	8.2	207	116	CVD		0.0442	0.8406
117	483665003	Male	69	Married	3	55kg	no	yes	yes	yes	no	no	5-8inches	55kg	68years	1year	medicine	Retinopathy	High	high	6.9	140	125	Retinopathy		0.0184	0.8197
118	483665003	Male	69	Married	3	55kg	no	yes	yes	yes	no	no	5-8inches	55kg	68years	1year	medicine	CVD	High	high	6.9	140	125	CVD		0.0184	0.8197
120	483665449	Female	68	Married	4	66	yes	nil	yes	no	no	no	4-8inches	66kg	58years	5-10years	medcine+insulin	Hypertension	High	high	9.9	345	269	Hypertension		0.024	0.7244
121	483665003	Male	69	Married	3	55kg	no	yes	yes	yes	no	no	5-8inches	55kg	68years	1year	medicine	Retinopathy	High	high	6.9	140	125	Retinopathy		0.0184	0.8197					Column1		Changed Zinc
122	483665003	Male	69	Married	3	55kg	no	yes	yes	yes	no	no	5-8inches	55kg	68years	1year	medicine	CVD	High	high	6.9	140	125	CVD		0.0184	0.8197
124	483665449	Female	68	Married	4	66	yes	nil	yes	no	no	no	4-8inches	66kg	58years	5-10years	medcine+insulin	Hypertension	High	high	9.9	345	269	Hypertension		0.024	0.7244					Mean	1.87356
125	483665450	Male	80	Married	5	75kg	no	yes	Yes(Motia)	no	no	no	5-8inches	75kg	60years	20years	Insulin dependent	Retinopathy	High	high	9.7			Retinopathy		0.0866	1.1612					Standard Error	0.10442
126	483664952	Male	66	Married	5	99kg	yes	yes	yes	no	no	no	5-9inches	99kg	56years	10years	medicine	CVD	High	high	8.7	349	296	CVD,Hepatitis		0.0922	3.9476	Column1		Chnaged Cr		Median	2.0014
127	483665456	Male	45	Married	4	78kg	no	yes	no	no	yes	no	5-4inches	78kg	40years	5years	medicine	CVD	High	high	8.9	217		CVD		0.0461	0.5873					Mode	#N/A
128	483665120	Male	69	Married	6	90kg	yes	no	Yes(blurred Vision)	no	Hypertension	nil	5-8inches	90kg	59years	10years	medicine	Hypertension	High	high	7.9			Hypertension		0.0424	0.3936	Mean	0.276977			Standard Deviation	0.684731
129	483664730	Male	77	Married	2	60kg	No	yes	yes	no	no/Hypertension	nil	5-9inches	60kg	69years	8years	medicine	Retinopathy	140	90	9.4	303		Retinopathy		0.0111	1.2626	Standard Error	0.0231355			Sample Variance	0.468857
130	483664875	Female	65	Married	3	82kg	yes	yes	yes	no	no	nil	5-7inches	82kg	47years	18years	medicine	Retinopathy	101		7.7	101		Retinopathy		0.0459	1.7744	Median	0.2364			Kurtosis	1.96644
131	483665007	Female	50	Married	4	82kg	no	yes	no	yes	no /hypertension	nil	5-5inches	82kg	44years	6years	medicine	CVD	High	high	8.5	165		CVD		0.019	1.6383	Mode	0.1093			Skewness	1.09794
132	483665007	Female	50	Married	4	82kg	no	yes	no	yes	no /hypertension	nil	5-5inches	82kg	44years	6years	medicine	Hypertension	High	high	7.8	165		Hypertension		0.019	1.6383	Standard Deviation	0.15171			Range	3.0268
133	483664913	Male	65	Married	3	78kg	yes	yes	yes	no	no	nil	5-4inches	78kg	59years	6years	medicine	Retinopathy	Normal	Normal	6.5	291		Retinopathy		0.0681	1.4907	Sample Variance	0.0230158			Minimum	1.0335
134	483664901	Female	55	Married	6	73kg	yes	Yes	NO	No	Yes	Nil	5-7inches	73kg	49years	6years	medicine	CVD	High	high	8.5	216		CVD		0.0681	1.2729	Kurtosis	1.17783			Maximum	4.0603
136	483666765	Male	60	Married	4	65kg	Yes	Yes	No	NO	Hypertension	Nil	5-4inches	65kg	45years	15years	Insulin dependent	Hypertension	High	high	9.1	186		Hypertension		0.0412	0.8626	Skewness	1.11549			Sum	80.5632
137	483665401	Male	35	Married	1	59kg	Yes	Yes	No	Yes	No	Nil	4-3inches	59kg	33years	2years	medicine	Nephropathy	Normal	Normal	8.8	269		Nephropathy		0.0011	1.4907	Range	0.6655			Count	43
138	483665457	Female	50	Married	6	45kg	yes	no	no	no	no	nil	5-4inches	45kg	46years	4years	medicine	No but thyroid	100	70	10.2	320	121	Nil		0.0222	0.6065	Minimum	0.1029			Largest(1)	4.0603
140	483664634	Female	82	Married	4	71kg	yes	Yes	No	No	No	NIl	5-8inches	71kg	78years	4years	medicine	CVD	High	high	9.6	216		CVD		0.0333	1.1683	Maximum	0.7684			Smallest(1)	1.0335
141	483664901	Female	55	Married	6	73kg	yes	Yes	NO	No	Yes	Nil	5-7inches	73kg	49years	6years	medicine	Nephropathy	High	high	9.5	216		Nephropathy		0.0681	1.2729	Sum	11.91			Confidence Level(95.0%)	0.210729
142	483666765	Male	60	Married	4	65kg	Yes	Yes	No	NO	Hypertension	Nil	5-4inches	65kg	45years	15years	Insulin dependent	CVD	High	high	9.3	186		CVD		0.0412	0.8626	Count	43
143	483665391	Male	76	Married	6	67kg	No	Yes	No	No	No	Nil	5-5inches	67kg	48years	18years	medicine	CVD	High	high	7.9	247		CVD		0.0428	1.7231	Largest(1)	0.7684
144	483665380	Female	47	Married	3	76kg	No	No	Yes	No	no	Nil	4-6inches	76kg	44years	3years	medicine	Retinopathy	High	high	8.5	456		Retinopathy		0.0127	1.363	Smallest(1)	0.1029
145	483665401	Male	35	Married	1	59kg	Yes	Yes	No	Yes	No	Nil	4-3inches	59kg	33years	2years	medicine	CVD	Normal	Normal	7.1	269		CVD		0.0011	1.4907	Confidence Level(95.0%)	0.0466894
																								Skewness	5.41003
																								Range	1.0789
																								Minimum	0.0011
																								Maximum	1.08
																								Sum	7.2215
																								Count	94
																								Largest(1)	1.08
																								Smallest(1)	0.0011
																								Confidence Level(95.0%)	0.02683

## Sheet: Clinical correlation
		Zinc level	Chromium level
		1.8382	0.0092
		0.5969	0.0055	0.5969
		0.4847	0.2267	0.4847
		0.9505	0.0866	0.9505
		0.9034	0.1161	0.9034
		0.3088	0.0203	0.3088
		0.6093	0.0184	0.6093
		2.1533	0.1032	2.1533
		0.9882	0.1106	0.9882
		1.0877	0.0516	1.0877
		0.1005	0.0018	0.1005
		0.6783	0.0424	0.6783
		0.805	0.094	0.805
		0.8354	0.0258	0.8354
		1.0531	1.08	1.0531
		0.4878	0.0774	0.4878
		0.0482	0.0737	0.0482
		0.9264	0.0313	0.9264
		0.9756	0.0516	0.9756
		0.8218	0.0682	0.8218
		0.8406	0.0442	0.8406
		0.2324	0.1014	0.2324
		0.5182	0.0184	0.5182
		0.5056	0.07	0.5056
		1.1557	0.2193	1.1557
		0.7474	0.4184	0.7474
		0.8197	0.0184	0.8197
		2.2402	0.3207	2.2402
		0.6459	0.0011	0.6459
		0.7244	0.024	0.7244
		2.2491	0.1935	2.2491
		1.1612	0.0866	1.1612
		1.3326	0.3299	1.3326
		2.9739	0.0553	2.9739
		1.9476	0.0922	1.9476
		0.2565	0.3594	0.2565
		1.721	0.2083	1.721
		0.5873	0.0461	0.5873
		0.7077	0.0258	0.7077
		1.9827	0.0534	1.9827
		0.4878	0.0498	0.4878
		0.9244	0.0184	0.9244
		0.7474	0.0534	0.7474
		0.4072	0.0424	0.4072
		0.3936	0.0424	0.3936
		0.582	0.0442	0.582
		1.2626	0.0111	1.2626
		1.7744	0.0459	1.7744
		1.8395	0.0222	1.8395
		1.6383	0.019	1.6383
		0.8448	0.0048	0.8448
		0.8165	0.0618	0.8165
		1.7744	0.0143	1.7744
		0.9997	0.0491	0.9997
		1.0008	0.0317	1.0008
		1.967	0.0364	1.967
		1.586	0.0285	1.586
		1.1159	0.0202	1.1159
		0.9579	0.0253	0.9579
		1.4907	0.0681	1.4907
		1.0332	0.0348	1.0332
		1.1683	0.0333	1.1683
		1.2729	0.0681	1.2729
		0.8626	0.0412	0.8626
		1.7231	0.0428	1.7231
		1.363	0.0127	1.363
		1.4907	0.0011	1.4907
		1.3316	0.0158	1.3316
		0.5969	0.0055	0.5969
		0.4847	0.2267	0.4847
		0.9505	0.0866	0.9505
		0.9034	0.1161	0.9034
		0.9034	0.1161	0.9034
		0.3088	0.0203	0.3088
		0.6093	0.0184	0.6093
		0.1005	0.0018	0.1005
		0.6783	0.0424	0.6783
		0.8406	0.0442	0.8406
		0.8197	0.0184	0.8197
		0.8197	0.0184	0.8197
		0.7244	0.024	0.7244
		1.1612	0.0866	1.1612
		3.9476	0.0922	3.9476
		0.5873	0.0461	0.5873
		0.3936	0.0424	0.3936
		1.2626	0.0111	1.2626
		1.7744	0.0459	1.7744
		1.6383	0.019	1.6383
		1.6383	0.019	1.6383
		1.4907	0.0681	1.4907
		1.2729	0.0681	1.2729
		0.8626	0.0412	0.8626
		1.4907	0.0011	1.4907
		0.6065	0.0222	0.6065

## Sheet: Statistical analysis
SUMMARY OUTPUT
Regression Statistics
Multiple R	0.375782
R Square	0.141212
Adjusted R Square	0.120266
Standard Error	0.642238
Observations	43
ANOVA
	df	SS	MS	F	Significance F
Regression	1	2.78074	2.78074	6.7417	0.0130164
Residual	41	16.9112	0.412469
Total	42	19.692
	Coefficients	Standard Error	t Stat	P-value	Lower 95%	Upper 95%	Lower 95.0%	Upper 95.0%
Intercept	1.40379	0.205734	6.82333	2.92798e-08	0.988304	1.81928	0.988304	1.81928
X Variable 1	1.69606	0.653217	2.59648	0.0130164	0.376866	3.01526	0.376866	3.01526

## Sheet: Raw data
SUMMARY OUTPUT
Regression Statistics
Multiple R	0.0434284
R Square	0.00188603
Adjusted R Square	-0.00896304
Standard Error	0.630447
Observations	94
ANOVA
	df	SS	MS	F	Significance F
Regression	1	0.0690959	0.0690959	0.173842	0.002709
Residual	92	36.5666	0.397463
Total	93	36.6357
	Coefficients	Standard Error	t Stat	P-value	Lower 95%	Upper 95%	Lower 95.0%
Intercept	1.04493	0.0754872	13.8425	3.24049e-24	0.895005	1.19485	0.895005
X Variable 1	0.208083	0.499066	0.416944	0.00868	-0.783106	1.19927	-0.783106
RESIDUAL OUTPUT					PROBABILITY OUTPUT
Observation	Predicted Y	Residuals	Standard Residuals		Percentile	Y
1	1.04684	0.791357	1.26204		0.531915	0.0482
2	1.04607	-0.449174	-0.71633		1.59574	0.1005
3	1.0921	-0.607401	-0.968668		2.65957	0.1005
4	1.06295	-0.112449	-0.179331		3.7234	0.2324
5	1.06909	-0.165687	-0.264234		4.78723	0.2565
6	1.04915	-0.740353	-1.1807		5.85106	0.3088
7	1.04876	-0.439458	-0.700836		6.91489	0.3088
8	1.0664	1.0869	1.73336		7.97872	0.3936
9	1.06794	-0.079743	-0.127172		9.04255	0.3936
10	1.05567	0.0320339	0.0510868		10.1064	0.4072
11	1.0453	-0.944804	-1.50675		11.1702	0.4847
12	1.05375	-0.375452	-0.598761		12.234	0.4847
13	1.06449	-0.259489	-0.413826		13.2979	0.4878
14	1.0503	-0.214898	-0.342713		14.3617	0.4878
15	1.26966	-0.216558	-0.345362		15.4255	0.5056
16	1.06103	-0.573235	-0.91418		16.4894	0.5182
17	1.06026	-1.01206	-1.61402		17.5532	0.582
18	1.05144	-0.125042	-0.199414		18.617	0.5873
19	1.05567	-0.0800661	-0.127687		19.6809	0.5873
20	1.05912	-0.23732	-0.378472		20.7447	0.5969
21	1.05413	-0.213526	-0.340526		21.8085	0.5969
22	1.06603	-0.833629	-1.32945		22.8723	0.6065
23	1.04876	-0.530558	-0.84612		23.9362	0.6093					Variable 1	Variable 2		Variable 3	Variable 4
24	1.05949	-0.553895	-0.883337		25	0.6093				Mean	0.111543	0.189407	Mean	0.267272	0.345137
25	1.09056	0.0651384	0.103881		26.0638	0.6459				Variance	0.0306675	0.0212312	Variance	0.0117949	0.00235853
26	1.13199	-0.384591	-0.613336		27.1277	0.6783				Observations	47	40	Observations	33	26
27	1.04876	-0.229058	-0.365296		28.1915	0.6783				Pooled Variance	0.0263379		Pooled Variance	0.0263379
28	1.11166	1.12854	1.79977		29.2553	0.7077				Hypothesized Mean Difference	0		Hypothesized Mean Difference	0
29	1.04516	-0.399258	-0.636726		30.3191	0.7244				df	85		df	85
30	1.04992	-0.325523	-0.519136		31.383	0.7244				t Stat	-2.23034		t Stat	-2.23034
31	1.08519	1.16391	1.85617		32.4468	0.7474				P(T<=t) one-tail	0.0141798		P(T<=t) one-tail	0.0141798
32	1.06295	0.098251	0.156688		33.5106	0.7474				t Critical one-tail	1.66298		t Critical one-tail	1.66298
33	1.11358	0.219024	0.349295		34.5745	0.805				P(T<=t) two-tail	0.0283596		P(T<=t) two-tail	0.0283596
34	1.05644	1.91746	3.05792		35.6383	0.8165				t Critical two-tail	1.98827		t Critical two-tail	1.98827
35	1.06411	0.883486	1.40896		36.7021	0.8197
36	1.11971	-0.863214	-1.37663		37.766	0.8197
37	1.08827	0.632727	1.00906		38.8298	0.8197
38	1.05452	-0.467222	-0.745113		39.8936	0.8218
39	1.0503	-0.342598	-0.546366		40.9574	0.8354
40	1.05604	0.926659	1.47781		42.0213	0.8406
41	1.05529	-0.567492	-0.905021		43.0851	0.8406
42	1.04876	-0.124358	-0.198323		44.1489	0.8448
43	1.05604	-0.308641	-0.492212		45.2128	0.8626
44	1.05375	-0.646552	-1.0311		46.2766	0.8626
45	1.05375	-0.660152	-1.05279		47.3404	0.9034
46	1.05413	-0.472126	-0.752935		48.4043	0.9034
47	1.04724	0.215361	0.343453		49.4681	0.9034
48	1.05448	0.71992	1.14811		50.5319	0.9244
49	1.04955	0.789952	1.25979		51.5957	0.9264
50	1.04888	0.589417	0.939988		52.6596	0.9505
51	1.04593	-0.201128	-0.320754		53.7234	0.9505
52	1.05779	-0.241289	-0.384801		54.7872	0.9579
53	1.0479	0.726495	1.1586		55.8511	0.9756
54	1.05515	-0.0554459	-0.0884237		56.9149	0.9882
55	1.05153	-0.0507253	-0.0808954		57.9787	0.9997
56	1.0525	0.914497	1.45842		59.0426	1.0008
57	1.05086	0.535141	0.853429		60.1064	1.0332
58	1.04913	0.0667677	0.106479		61.1702	1.0531
59	1.05019	-0.0922935	-0.147187		62.234	1.0877
60	1.0591	0.431601	0.688306		63.2979	1.1159
61	1.05217	-0.0189703	-0.0302534		64.3617	1.1557
62	1.05186	0.116442	0.185698		65.4255	1.1612
63	1.0591	0.213801	0.340964		66.4894	1.1612
64	1.0535	-0.190902	-0.304446		67.5532	1.1683
65	1.05383	0.669265	1.06733		68.617	1.2626
66	1.04757	0.315428	0.503037		69.6809	1.2626
67	1.04516	0.445542	0.710539		70.7447	1.2729
68	1.04822	0.283383	0.451932		71.8085	1.2729
69	1.04607	-0.449174	-0.71633		72.8723	1.3316
70	1.0921	-0.607401	-0.968668		73.9362	1.3326
71	1.06295	-0.112449	-0.179331		75	1.363
72	1.06909	-0.165687	-0.264234		76.0638	1.4907
73	1.06909	-0.165687	-0.264234		77.1277	1.4907
74	1.04915	-0.740353	-1.1807		78.1915	1.4907
75	1.04876	-0.439458	-0.700836		79.2553	1.4907
76	1.0453	-0.944804	-1.50675		80.3191	1.586
77	1.05375	-0.375452	-0.598761		81.383	1.6383
78	1.05413	-0.213526	-0.340526		82.4468	1.6383
79	1.04876	-0.229058	-0.365296		83.5106	1.6383
80	1.04876	-0.229058	-0.365296		84.5745	1.721
81	1.04992	-0.325523	-0.519136		85.6383	1.7231
82	1.06295	0.098251	0.156688		86.7021	1.7744
83	1.06411	2.88349	4.59851		87.766	1.7744
84	1.05452	-0.467222	-0.745113		88.8298	1.7744
85	1.05375	-0.660152	-1.05279		89.8936	1.8382
86	1.04724	0.215361	0.343453		90.9574	1.8395
87	1.05448	0.71992	1.14811		92.0213	1.9476
88	1.04888	0.589417	0.939988		93.0851	1.967
89	1.04888	0.589417	0.939988		94.1489	1.9827
90	1.0591	0.431601	0.688306		95.2128	2.1533
91	1.0591	0.213801	0.340964		96.2766	2.2402
92	1.0535	-0.190902	-0.304446		97.3404	2.2491
93	1.04516	0.445542	0.710539		98.4043	2.9739
94	1.04955	-0.443048	-0.706562		99.4681	3.9476
95	1.05912	-0.23732	-0.378472		20.7447	0.5969
96	1.05413	-0.213526	-0.340526		21.8085	0.5969
97	1.06603	-0.833629	-1.32945		22.8723	0.6065
98	1.04876	-0.530558	-0.84612		23.9362	0.6093
99	1.05949	-0.553895	-0.883337		25	0.6093
100	1.09056	0.0651384	0.103881		26.0638	0.6459
